# Supplementary material for: Childhood Obesity and Overweight Are Associated with Higher Risk of Perceived Stress and Poor Sleep Quality: A Cross-Sectional Study in Children Aged 6–9 Years
Source: Metabolites. 2025 May 22;15(6):345. doi: 10.3390/metabo15060345 (PMC12195024; doi:10.3390/metabo15060345)
Supplement: Supplementary file 1 [file metabolites-15-00345-s001.zip]

Archive with 1 entries (1 files):
- metabolites-3629821-supplementary.pdf
